# Supplementary material for: Genome-Wide Association Study Reveals Novel Quantitative Trait Loci Associated with Resistance to Multiple Leaf Spot Diseases of Spring Wheat
Source: PLoS One. 2014 Sep 30;9(9):e108179. doi: 10.1371/journal.pone.0108179 (PMC4182470; doi:10.1371/journal.pone.0108179)
Supplement: Table S1 — Lists of wheat accessions along with their origin and disease reactions to multiple leaf spot diseases. R and S determine if the genotype is resistant or susceptible based on the raw score of the wheat accessions. (XLSX) [file pone.0108179.s002.xlsx]

## Sheet: Supplementary Table 1
Supplementary Table 1: Lists of wheat accessions along with their origin and disease reactions to multiple leaf spot diseases. R and S determine if the genotype is resistant or susceptible based on the raw score of the wheat accessions.
Continent	Country	Accession	BLS	PTR race 1	PTR race 5	SB	SNB	STB
Africa	Algeria	PI25989	S	S	S	R	R	R
Africa	Algeria	PI470817	S	S	R	S	S	R
Africa	Algeria	PI470824	S	S	S	R	R	S
Africa	Algeria	PI470853	S	S	S	S	R	R
Africa	Algeria	PI470879	S	S	R	S	S	R
Africa	Algeria	PI470884	S	R	R	R	S	R
Africa	Chad	PI374244	S	S	S	S	R	R
Africa	Chad	PI374245	S	S	S	R	S	R
Africa	Chad	PI374246	S	S	S	S	S	R
Africa	Chad	PI374247	S	S	S	S	R	R
Africa	Chad	PI374248	R	S	S	S	S	R
Africa	Chad	PI374249	S	S	S	S	R	R
Africa	Egypt	PI220431	R	S	S	S	R	S
Africa	Egypt	PI366083	S	S	S	S	S	R
Africa	Egypt	PI57657	S	S	S	S	R	S
Africa	Egypt	PI57660	S	S	S	S	R	S
Africa	Eritrea	CItr14811	R	S	R	S	S	S
Africa	Eritrea	CItr14812	R	S	R	S	R	S
Africa	Eritrea	CItr14818	R	R	R	S	R	S
Africa	Eritrea	CItr14819	R	R	S	S	R	S
Africa	Eritrea	CItr14821	R	S	S	S	R	S
Africa	Eritrea	PI331245	S	S	R	S	R	S
Africa	Ethiopia	CItr14451	R	S	S	S	R	S
Africa	Ethiopia	CItr14606	S	S	S	S	S	S
Africa	Ethiopia	CItr8160	S	S	S	S	R	S
Africa	Ethiopia	PI192147	S	S	S	S	S	S
Africa	Ethiopia	PI192737	R	S	S	R	S	S
Africa	Ethiopia	PI193624	S	S	S	S	R	S
Africa	Ethiopia	PI195071	R	S	S	S	S	R
Africa	Ethiopia	PI273990	R	S	R	S	S	S
Africa	Ethiopia	PI384101	S	S	R	S	R	R
Africa	Ethiopia	PI384237	S	S	S	R	R	R
Africa	Ethiopia	PI384239	S	S	S	R	R	R
Africa	Ethiopia	PI387541	S	S	S	S	S	R
Africa	Ethiopia	PI387588	R	R	R	S	R	R
Africa	Ethiopia	PI479802	R	S	R	R	R	R
Africa	Ethiopia	PI479803	R	S	R	R	S	R
Africa	Ethiopia	PI479822	S	S	S	R	S	S
Africa	Ethiopia	PI479844	S	S	R	R	S	R
Africa	Ethiopia	PI479849	S	S	S	R	S	R
Africa	Ethiopia	PI479861	S	S	R	R	S	R
Africa	Ethiopia	PI479870	S	S	R	R	S	R
Africa	Ethiopia	PI479876	S	R	S	R	S	R
Africa	Ethiopia	PI479890	S	R	R	R	R	R
Africa	Ethiopia	PI479901	R	S	S	R	S	R
Africa	Ethiopia	PI480161	S	S	R	S	S	R
Africa	Ethiopia	PI480270	R	S	S	S	S	R
Africa	Ethiopia	PI480285	R	S	S	S	S	R
Africa	Ethiopia	PI602434	R	S	R	S	S	R
Africa	Libya	PI54431	S	S	S	S	R	S
Africa	Morocco	PI152445	R	S	R	S	S	S
Africa	Morocco	PI191406	S	S	R	S	R	S
Africa	Morocco	PI410909	S	S	S	S	S	S
Africa	Morocco	PI559967	S	R	R	S	S	R
Africa	Sudan	PI481916	S	S	S	S	S	R
Africa	Sudan	PI481921	R	R	R	S	S	R
Africa	Sudan	PI481923	S	S	S	S	S	R
Africa	Sudan	PI481924	S	S	S	S	S	R
Africa	Sudan	PI481925	S	S	S	S	S	R
Africa	Sudan	PI481931	S	S	S	S	R	R
Africa	Sudan	PI52227	R	S	S	S	R	S
Africa	Tunisia	CItr15423	S	S	S	S	R	R
Africa	Tunisia	CItr15456	R	R	R	S	R	R
Africa	Tunisia	CItr15467	S	S	R	S	R	S
Africa	Tunisia	CItr15468	R	S	S	R	R	S
Africa	Tunisia	CItr15471	S	S	S	S	R	S
Africa	Tunisia	CItr15511	S	S	S	S	R	S
Africa	Tunisia	CItr15517	S	S	R	S	R	S
Africa	Tunisia	PI278560	S	S	S	S	R	S
Africa	Tunisia	PI576639	S	R	R	R	R	R
Asia	Afghanistan	CItr15035	R	S	S	S	S	R
Asia	Afghanistan	PI125387	S	S	S	S	R	S
Asia	Afghanistan	PI134128	R	R	S	S	S	S
Asia	Afghanistan	PI134136	S	S	S	S	S	R
Asia	Afghanistan	PI135048	S	S	S	S	S	S
Asia	Afghanistan	PI165700	S	S	S	S	R	S
Asia	Afghanistan	PI181244	S	S	R	S	S	S
Asia	Afghanistan	PI181387	S	S	R	S	S	S
Asia	Afghanistan	PI181433	S	S	R	S	S	S
Asia	Afghanistan	PI212449	S	S	S	S	S	R
Asia	Afghanistan	PI220127	S	S	R	S	S	R
Asia	Afghanistan	PI245377	S	S	S	R	R	R
Asia	Afghanistan	PI245380	S	S	S	S	R	R
Asia	Afghanistan	PI253803	S	S	S	R	S	S
Asia	Afghanistan	PI347110	R	S	S	S	R	R
Asia	Afghanistan	PI347169	S	S	S	S	R	S
Asia	Afghanistan	PI366685	S	S	S	R	R	R
Asia	Afghanistan	PI366716	S	S	S	R	S	R
Asia	Afghanistan	PI366795	R	S	R	S	S	R
Asia	Afghanistan	PI366801	S	S	R	S	S	R
Asia	Afghanistan	PI366864	S	S	R	S	S	R
Asia	Afghanistan	PI366905	S	S	R	S	S	R
Asia	Afghanistan	PI367088	S	S	S	R	S	R
Asia	Afghanistan	PI367162	S	S	R	S	S	R
Asia	Ancient Palestine	PI278392	S	S	S	S	S	R
Asia	Armenia	PI262664	S	S	S	R	S	R
Asia	Armenia	PI372124	S	S	S	R	S	S
Asia	Armenia	PI73347	S	S	S	S	R	S
Asia	Armenia	PI94336	S	S	S	S	R	S
Asia	Armenia	PI94365	S	S	S	S	S	S
Asia	Armenia	PI94367	S	R	S	S	S	S
Asia	Armenia	PI94370	S	S	S	S	R	S
Asia	Armenia	PI94377	R	S	S	S	R	S
Asia	Armenia	PI94378	S	S	S	S	R	S
Asia	Bhutan	PI481708	R	S	S	S	S	R
Asia	Bhutan	PI481712	S	S	S	S	S	R
Asia	Bhutan	PI481715	S	R	R	R	R	R
Asia	Bhutan	PI481718	S	S	R	S	S	S
Asia	Bhutan	PI481724	S	S	S	R	S	S
Asia	Bhutan	PI481727	S	S	R	S	S	R
Asia	Bhutan	PI481728	S	R	R	S	S	R
Asia	Bhutan	PI481730	R	R	S	S	S	R
Asia	Bhutan	PI481731	R	S	R	S	S	R
Asia	China	PI69230	R	S	S	S	S	S
Asia	China	PI69279	R	S	S	S	S	S
Asia	China	PI69743	S	S	S	S	S	S
Asia	China	PI69749	S	S	S	S	S	S
Asia	China	PI69767	R	S	R	S	S	S
Asia	China	PI70630	S	S	R	R	S	S
Asia	China	PI72080	S	S	S	S	S	S
Asia	China	PI73705	R	R	R	R	S	S
Asia	China	PI73711	R	R	R	R	S	S
Asia	China	PI74318	S	S	S	S	R	S
Asia	China	PI83034	R	S	S	R	R	S
Asia	China	PI83481	S	S	R	R	R	S
Asia	Cyprus	PI210945	S	S	R	S	R	S
Asia	Cyprus	PI278549	R	S	R	S	S	S
Asia	Cyprus	PI278550	S	S	S	S	R	S
Asia	Cyprus	PI372434	S	S	R	S	S	R
Asia	Cyprus	PI372457	S	S	S	S	S	R
Asia	Cyprus	PI608795	S	S	S	S	S	R
Asia	Georgia	CItr14143	S	S	R	S	S	S
Asia	Georgia	PI57147	R	S	S	S	R	S
Asia	Georgia	PI57166	S	S	R	S	S	S
Asia	Georgia	PI57182	S	S	S	S	S	S
Asia	Georgia	PI572667	S	S	R	S	S	S
Asia	Georgia	PI572677	R	R	R	S	S	S
Asia	Georgia	PI572685	S	S	S	S	S	S
Asia	Georgia	PI572686	S	S	R	S	S	S
Asia	Georgia	PI572693	R	S	R	R	S	R
Asia	Georgia	PI585016	R	S	R	S	S	R
Asia	Georgia	PI78814	R	S	S	R	S	S
Asia	India	PI164150	S	S	S	S	R	R
Asia	India	PI164158	S	R	S	S	R	R
Asia	India	PI164165	S	S	S	S	S	S
Asia	India	PI164518	S	S	R	S	S	R
Asia	India	PI165912	S	S	S	S	S	S
Asia	India	PI166013	S	S	S	S	S	R
Asia	India	PI166130	S	S	S	S	R	S
Asia	India	PI166180	S	S	S	S	R	R
Asia	India	PI176272	S	S	S	S	S	S
Asia	India	PI176356	S	S	S	S	R	S
Asia	India	PI271254	S	S	S	S	S	S
Asia	India	PI42006	S	S	S	S	R	S
Asia	India	PI42932	S	S	S	S	S	R
Asia	India	PI57814	S	S	S	S	R	S
Asia	India	PI57825	R	S	R	S	R	S
Asia	India	PI57989	S	S	S	S	R	S
Asia	Iran	PI137753	S	S	S	S	R	S
Asia	Iran	PI137758	S	S	R	S	R	S
Asia	Iran	PI207104	S	S	R	S	R	S
Asia	Iran	PI207115	S	S	S	S	R	S
Asia	Iran	PI222669	R	S	R	S	R	S
Asia	Iran	PI222677	S	S	S	S	S	S
Asia	Iran	PI225282	S	S	S	S	S	S
Asia	Iran	PI243727	S	S	S	S	S	S
Asia	Iran	PI243792	S	S	S	R	R	S
Asia	Iran	PI268303	R	S	S	S	S	R
Asia	Iran	PI268305	S	S	S	S	R	S
Asia	Iran	PI355088	S	S	S	S	S	S
Asia	Iran	PI381963	S	S	R	S	S	R
Asia	Iran	PI382048	S	S	R	R	S	R
Asia	Iran	PI623086	S	S	S	S	S	S
Asia	Iran	PI623097	R	S	S	R	S	R
Asia	Iran	PI623098	R	S	S	R	S	R
Asia	Iran	PI623147	S	S	S	S	S	R
Asia	Iran	PI623151	S	S	R	S	S	S
Asia	Iran	PI623201	S	S	S	R	S	R
Asia	Iran	PI623207	S	S	R	S	S	R
Asia	Iran	PI623248	S	S	S	S	S	R
Asia	Iran	PI623262	S	S	R	R	S	R
Asia	Iran	PI623273	R	S	S	R	S	S
Asia	Iran	PI623294	S	S	S	R	S	R
Asia	Iran	PI623310	S	S	S	S	S	S
Asia	Iran	PI623335	R	S	S	R	S	R
Asia	Iran	PI623352	R	S	S	R	S	R
Asia	Iran	PI623359	S	S	R	R	S	R
Asia	Iran	PI623366	S	S	S	S	S	S
Asia	Iran	PI623410	S	S	S	S	S	R
Asia	Iran	PI623418	S	S	R	S	S	R
Asia	Iran	PI623442	S	S	R	S	S	R
Asia	Iran	PI623487	S	S	S	S	S	R
Asia	Iran	PI623505	S	S	S	S	S	S
Asia	Iran	PI623509	S	S	S	S	S	R
Asia	Iran	PI623517	S	R	S	S	S	S
Asia	Iran	PI623529	R	S	S	S	S	S
Asia	Iran	PI623531	S	S	S	S	R	R
Asia	Iran	PI623532	S	S	S	S	S	R
Asia	Iran	PI623537	S	S	S	S	R	R
Asia	Iran	PI623585	S	S	S	S	R	R
Asia	Iran	PI623631	R	S	S	S	S	S
Asia	Iran	PI623640	S	S	S	S	S	R
Asia	Iran	PI624500	R	R	S	R	S	R
Asia	Iran	PI624517	S	S	S	R	R	R
Asia	Iran	PI624547	S	S	S	S	R	R
Asia	Iran	PI624606	R	R	R	S	R	R
Asia	Iran	PI624611	S	S	S	R	S	S
Asia	Iran	PI624657	S	S	S	S	S	S
Asia	Iran	PI624805	S	S	R	S	S	R
Asia	Iran	PI624827	S	S	R	S	S	S
Asia	Iran	PI624861	S	S	R	S	S	S
Asia	Iran	PI624873	S	R	R	S	S	S
Asia	Iran	PI624883	S	S	S	S	S	R
Asia	Iran	PI624897	R	S	S	S	S	S
Asia	Iran	PI624899	S	S	S	S	R	R
Asia	Iran	PI624912	R	S	S	S	R	S
Asia	Iran	PI624934	S	S	S	S	R	R
Asia	Iran	PI624978	S	S	R	S	S	S
Asia	Iran	PI624992	R	S	R	S	R	R
Asia	Iran	PI625006	S	S	S	R	S	R
Asia	Iran	PI625040	S	S	R	S	R	R
Asia	Iran	PI625053	R	S	R	R	S	R
Asia	Iran	PI625136	S	S	S	S	S	S
Asia	Iran	PI625178	S	S	R	S	S	S
Asia	Iran	PI625246	S	S	S	S	R	R
Asia	Iran	PI625253	S	S	S	S	S	S
Asia	Iran	PI625294	S	S	S	S	S	S
Asia	Iran	PI625330	S	S	R	S	S	R
Asia	Iran	PI625431	S	S	S	R	S	S
Asia	Iran	PI625488	S	S	S	R	S	R
Asia	Iran	PI625506	S	S	S	R	S	R
Asia	Iran	PI625518	S	S	S	R	S	R
Asia	Iran	PI625550	S	S	S	S	S	R
Asia	Iran	PI625562	S	S	R	R	S	R
Asia	Iran	PI625563	S	S	S	S	S	R
Asia	Iran	PI625572	S	S	R	R	S	R
Asia	Iran	PI625588	S	S	S	S	S	R
Asia	Iran	PI625628	S	S	S	S	S	R
Asia	Iran	PI625640	S	S	R	S	S	R
Asia	Iran	PI625685	S	S	S	R	S	S
Asia	Iran	PI625695	S	S	S	S	S	S
Asia	Iran	PI625697	S	R	R	S	S	S
Asia	Iran	PI625700	S	S	R	R	S	S
Asia	Iran	PI625725	S	S	R	S	S	S
Asia	Iran	PI625735	S	S	S	S	S	S
Asia	Iran	PI625743	R	S	S	S	S	R
Asia	Iran	PI625778	S	S	R	S	S	S
Asia	Iran	PI625786	S	S	R	S	S	S
Asia	Iran	PI625792	S	S	S	S	S	R
Asia	Iran	PI625809	S	S	R	S	S	S
Asia	Iran	PI625910	S	S	R	S	S	S
Asia	Iran	PI625916	S	S	S	S	S	R
Asia	Iran	PI625986	S	R	S	S	S	R
Asia	Iran	PI626003	S	R	R	S	R	R
Asia	Iran	PI626019	S	S	R	S	S	S
Asia	Iran	PI626023	S	S	R	S	S	S
Asia	Iran	PI626034	S	R	R	R	S	R
Asia	Iran	PI626081	S	S	R	S	S	R
Asia	Iran	PI626095	S	S	R	S	S	R
Asia	Iran	PI626121	S	S	R	S	S	R
Asia	Iran	PI626127	S	S	S	S	S	S
Asia	Iran	PI626140	S	S	R	S	S	R
Asia	Iran	PI626143	S	S	R	S	S	S
Asia	Iran	PI626153	S	S	S	S	S	R
Asia	Iran	PI626158	S	S	S	S	S	R
Asia	Iran	PI626173	S	R	S	S	S	R
Asia	Iran	PI626184	S	S	S	S	R	S
Asia	Iran	PI626241	R	R	S	S	R	R
Asia	Iran	PI626260	S	R	S	R	S	R
Asia	Iran	PI626261	R	R	R	S	S	R
Asia	Iran	PI626295	S	S	S	S	S	S
Asia	Iran	PI626307	S	S	S	S	S	S
Asia	Iran	PI626316	R	S	R	S	S	R
Asia	Iran	PI626320	S	R	R	S	S	R
Asia	Iran	PI626327	R	R	R	R	S	R
Asia	Iran	PI626342	R	S	S	R	S	R
Asia	Iran	PI626383	S	S	S	S	S	S
Asia	Iran	PI626389	S	S	S	S	S	S
Asia	Iran	PI626412	R	R	R	S	S	R
Asia	Iran	PI626431	S	S	S	S	S	S
Asia	Iran	PI626444	S	S	R	S	S	S
Asia	Iran	PI626475	S	R	S	S	S	S
Asia	Iran	PI626491	S	S	S	S	S	S
Asia	Iran	PI626548	S	S	S	S	S	R
Asia	Iran	PI626556	R	S	S	R	S	S
Asia	Iran	PI626565	R	R	S	S	S	S
Asia	Iran	PI626606	S	S	S	S	S	R
Asia	Iran	PI626612	R	S	S	S	S	S
Asia	Iran	PI626630	S	S	S	S	S	S
Asia	Iran	PI626633	S	S	S	S	S	S
Asia	Iran	PI626634	S	S	S	S	S	R
Asia	Iran	PI626642	S	R	R	S	S	R
Asia	Iran	PI626643	S	S	S	S	S	R
Asia	Iraq	PI178755	R	S	S	S	R	R
Asia	Iraq	PI208893	S	S	R	S	S	R
Asia	Iraq	PI208896	S	S	R	S	S	R
Asia	Iraq	PI208902	S	S	S	S	S	S
Asia	Iraq	PI243709	R	S	R	R	S	S
Asia	Iraq	PI253799	S	S	S	S	R	R
Asia	Iraq	PI481562	R	S	S	S	S	R
Asia	Iraq	PI481564	R	R	S	S	R	R
Asia	Iraq	PI481567	R	S	R	S	R	R
Asia	Iraq	PI481570	R	S	S	S	S	S
Asia	Iraq	PI481574	R	S	R	R	R	R
Asia	Iraq	PI481575	S	S	R	S	S	R
Asia	Iraq	PI481578	S	R	R	S	S	R
Asia	Iraq	PI70694	S	S	R	S	S	S
Asia	Iraq	PI70695	S	S	S	S	S	S
Asia	Iraq	PI70697	S	S	R	S	S	S
Asia	Iraq	PI70698	S	S	S	R	R	S
Asia	Iraq	PI70702	S	S	S	S	S	S
Asia	Iraq	PI70704	S	S	S	S	S	S
Asia	Iraq	PI70706	S	S	S	S	R	S
Asia	Iraq	PI70708	S	S	S	S	S	S
Asia	Iraq	PI70713	S	S	S	S	S	S
Asia	Iraq	PI70714	S	S	S	S	S	R
Asia	Iraq	PI8813	R	R	R	S	R	S
Asia	Israel	PI94563	R	S	S	S	R	S
Asia	Israel	PI94564	S	S	S	R	R	S
Asia	Israel	PI94567	S	S	S	S	S	S
Asia	Israel	PI94568	S	R	S	S	S	R
Asia	Japan	PI182565	S	S	S	S	S	S
Asia	Japan	PI382150	S	S	R	R	S	R
Asia	Jordan	PI234385	S	S	S	S	S	S
Asia	Jordan	PI283147	S	R	S	S	S	R
Asia	Jordan	PI487292	S	R	S	R	S	R
Asia	Lebanon	PI182673	S	S	S	R	S	S
Asia	Lebanon	PI278531	S	S	S	S	S	R
Asia	Nepal	PI208466	R	S	S	R	S	R
Asia	Nepal	PI406517	S	S	S	S	S	R
Asia	Nepal	PI406523	R	S	R	S	S	R
Asia	Nepal	PI429641	S	S	R	S	S	R
Asia	Nepal	PI429657	S	S	R	S	R	R
Asia	Nepal	PI429667	R	S	R	R	S	R
Asia	Nepal	PI429669	S	S	R	S	S	R
Asia	Nepal	PI429670	S	S	R	S	S	R
Asia	Nepal	PI429696	R	S	R	S	S	R
Asia	Nepal	PI445688	S	S	S	S	R	R
Asia	Nepal	PI445692	S	S	S	S	S	R
Asia	Nepal	PI445714	R	S	R	S	S	S
Asia	Nepal	PI445732	S	S	S	S	S	S
Asia	Nepal	PI445734	S	S	S	S	S	S
Asia	Nepal	PI445736	S	S	R	S	R	R
Asia	Nepal	PI445746	R	S	S	S	S	R
Asia	Nepal	PI445748	S	S	S	S	S	R
Asia	Nepal	PI445763	S	S	S	S	S	R
Asia	Nepal	PI572720	R	S	S	R	S	R
Asia	Pakistan	CItr15134	R	S	S	S	R	S
Asia	Pakistan	PI193384	S	S	S	S	S	S
Asia	Pakistan	PI219750	S	S	S	S	S	R
Asia	Pakistan	PI250408	S	S	S	S	R	R
Asia	Pakistan	PI388066	S	S	S	S	R	S
Asia	Pakistan	PI388082	S	S	S	S	R	R
Asia	Pakistan	PI388090	S	S	S	S	R	R
Asia	Pakistan	PI388095	S	S	S	S	R	R
Asia	Pakistan	PI410650	S	S	R	S	S	R
Asia	Pakistan	PI478031	S	S	R	S	R	R
Asia	Pakistan	PI478037	S	S	S	S	R	R
Asia	Pakistan	PI478054	R	S	R	S	R	R
Asia	Pakistan	PI478137	S	S	R	S	R	S
Asia	Pakistan	PI478204	S	S	R	S	S	R
Asia	Pakistan	PI572764	S	S	S	R	S	R
Asia	Pakistan	PI572794	S	S	R	S	S	R
Asia	Pakistan	PI572795	S	S	R	S	S	R
Asia	Pakistan	PI572814	R	S	S	S	S	R
Asia	Pakistan	PI572818	S	S	S	S	S	R
Asia	Pakistan	PI572844	S	S	S	S	S	R
Asia	Philippines	CItr4175	R	R	S	S	S	R
Asia	Philippines	PI91235	R	R	S	R	R	R
Asia	Saudi Arabia	CItr15144	S	S	S	S	R	R
Asia	Saudi Arabia	PI145718	R	S	S	S	R	R
Asia	Saudi Arabia	PI145719	S	S	S	R	S	S
Asia	Saudi Arabia	PI145723	R	S	S	S	S	R
Asia	Saudi Arabia	PI606308	R	S	S	S	S	R
Asia	Syria	PI182703	S	S	S	S	S	S
Asia	Syria	PI278536	S	S	S	R	R	S
Asia	Syria	PI278537	S	S	S	S	R	S
Asia	Syria	PI278540	S	S	S	S	R	R
Asia	Syria	PI278542	S	S	S	R	R	S
Asia	Tajikistan	PI262612	S	S	R	S	R	R
Asia	Tajikistan	PI55884	S	S	S	S	R	S
Asia	Tajikistan	PI639349	S	R	S	S	S	R
Asia	Tajikistan	PI639364	S	S	S	S	S	S
Asia	Tajikistan	PI639387	S	S	R	R	S	R
Asia	Turkey	PI111244	S	S	S	S	S	S
Asia	Turkey	PI165180	S	S	S	S	S	S
Asia	Turkey	PI166280	S	S	S	S	R	S
Asia	Turkey	PI166333	S	S	S	S	R	S
Asia	Turkey	PI166494	R	S	S	S	R	S
Asia	Turkey	PI166583	R	S	S	S	R	R
Asia	Turkey	PI166601	S	S	S	S	R	S
Asia	Turkey	PI166621	S	S	S	S	R	S
Asia	Turkey	PI166636	S	S	R	S	R	S
Asia	Turkey	PI166667	R	S	S	R	R	S
Asia	Turkey	PI166727	S	S	S	S	R	S
Asia	Turkey	PI166946	R	S	S	S	S	S
Asia	Turkey	PI167441	S	S	S	S	R	R
Asia	Turkey	PI167597	S	S	R	S	S	S
Asia	Turkey	PI167706	R	S	S	S	S	S
Asia	Turkey	PI167748	S	S	S	S	S	S
Asia	Turkey	PI167818	S	S	R	S	S	S
Asia	Turkey	PI173488	S	S	S	S	S	S
Asia	Turkey	PI177943	R	S	S	S	S	S
Asia	Turkey	PI178055	S	S	S	S	R	S
Asia	Turkey	PI178075	R	S	S	S	S	S
Asia	Turkey	PI178188	R	S	S	S	S	S
Asia	Turkey	PI178788	S	S	R	S	S	S
Asia	Turkey	PI321889	S	S	S	R	R	S
Asia	Turkey	PI321919	S	S	S	S	S	S
Asia	Turkey	PI341625	S	S	S	S	S	S
Asia	Turkey	PI372021	S	S	S	S	S	R
Asia	Turkey	PI559598	S	S	S	S	S	S
Asia	Turkey	PI576700	S	S	S	R	S	R
Asia	Turkmenistan	PI24486	R	S	S	R	R	S
Asia	Turkmenistan	PI262611	S	S	R	S	R	S
Asia	Turkmenistan	PI262668	S	S	R	R	S	S
Asia	Turkmenistan	PI94538	R	R	R	R	R	S
Asia	Uzbekistan	PI24484	S	S	S	S	S	R
Asia	Uzbekistan	PI36501	S	S	S	S	R	S
Asia	Uzbekistan	PI71114	R	S	S	S	S	S
Asia	Uzbekistan	PI9791	S	S	S	S	S	S
Asia	Uzbekistan	PI9794	S	S	S	S	S	S
Asia	Yemen	PI422235	R	R	R	R	S	R
Asia	Yemen	PI429315	S	S	S	S	S	S
Europe	Austria	PI350727	S	S	S	S	S	R
Europe	Austria	PI350744	S	S	R	S	S	R
Europe	Austria	PI350751	S	S	R	R	S	R
Europe	Austria	PI350758	S	S	R	R	S	S
Europe	Austria	PI350766	R	R	S	R	S	S
Europe	Austria	PI350786	S	S	R	R	S	R
Europe	Austria	PI350795	S	S	S	R	R	R
Europe	Austria	PI350801	S	S	S	S	R	R
Europe	Austria	PI350820	R	S	S	R	R	S
Europe	Austria	PI350822	R	R	S	S	R	S
Europe	Austria	PI350831	R	R	R	S	S	R
Europe	Austria	PI350832	R	R	S	S	S	R
Europe	Austria	PI350847	S	R	S	S	S	R
Europe	Austria	PI350850	S	S	R	S	R	R
Europe	Austria	PI350856	S	S	S	S	R	S
Europe	Bosnia and Herzegovina	PI184157	R	S	R	S	S	S
Europe	Bosnia and Herzegovina	PI184160	R	S	S	S	R	S
Europe	Bosnia and Herzegovina	PI374670	S	S	S	S	S	S
Europe	Bosnia and Herzegovina	PI374672	S	S	R	R	S	R
Europe	Bosnia and Herzegovina	PI374684	S	S	R	S	S	R
Europe	Croatia	CItr11223	R	S	S	S	S	S
Europe	Greece	CItr11254	S	S	S	S	R	S
Europe	Greece	CItr11262	R	S	S	R	R	S
Europe	Greece	PI116226	S	R	S	S	R	S
Europe	Greece	PI264927	S	S	S	S	R	S
Europe	Greece	PI264937	R	S	S	R	S	S
Europe	Greece	PI264998	R	R	R	S	S	R
Europe	Greece	PI278279	S	S	S	S	R	S
Europe	Greece	PI278297	S	S	R	S	S	R
Europe	Greece	PI278301	S	S	R	S	S	R
Europe	Greece	PI43250	R	S	S	S	S	S
Europe	Greece	PI94570	S	S	S	S	R	S
Europe	Greece	PI94571	R	R	R	R	R	S
Europe	Macedonia	CItr17379	R	S	S	S	R	S
Europe	Macedonia	PI345269	R	S	S	S	R	S
Europe	Macedonia	PI378381	S	S	R	R	S	R
Europe	Macedonia	PI378455	S	S	R	S	R	R
Europe	Portugal	PI134863	S	R	R	S	R	S
Europe	Portugal	PI134871	S	S	S	S	R	S
Europe	Portugal	PI185715	S	S	R	S	R	S
Europe	Portugal	PI191987	R	S	S	S	S	S
Europe	Portugal	PI192206	S	S	S	S	R	R
Europe	Portugal	PI192762	S	S	S	S	S	S
Europe	Portugal	PI192802	R	S	S	S	S	S
Europe	Portugal	PI266895	R	S	S	S	S	S
Europe	Russian Federation	CItr7611	R	S	S	R	S	S
Europe	Russian Federation	CItr7641	R	S	S	S	S	S
Europe	Russian Federation	CItr7652	R	S	S	S	R	S
Europe	Russian Federation	CItr7703	R	R	R	S	S	S
Europe	Russian Federation	CItr7706	R	R	R	S	S	S
Europe	Russian Federation	CItr11478	S	S	R	R	S	S
Europe	Russian Federation	PI94572	S	S	S	S	S	R
Europe	Serbia	PI345474	S	S	S	S	S	S
Europe	Spain	PI191016	S	S	R	S	S	S
Europe	Spain	PI191075	S	S	R	R	S	S
Europe	Spain	PI191180	S	S	S	S	R	S
Europe	Spain	PI192460	R	S	S	S	S	S
Europe	Spain	PI7430	R	S	S	S	R	S
Europe	Sweden	PI192569	S	S	S	R	R	S
Europe	Switzerland	PI349442	R	R	R	R	S	S
Europe	Switzerland	PI349476	R	S	S	S	R	R
Europe	Switzerland	PI349512	S	S	S	S	S	S
Europe	Switzerland	PI349521	S	R	S	R	S	R
Europe	Switzerland	PI349531	S	S	S	R	S	R
Europe	Ukraine	PI262623	S	S	R	S	S	S
Europe	Uncertain	PI264986	R	S	S	S	R	S
The Americas	Bolivia	PI36390	S	S	S	R	R	S
The Americas	Bolivia	PI565203	R	S	S	R	S	R
The Americas	Bolivia	PI565204	R	S	S	S	R	R
The Americas	Bolivia	PI565211	R	S	R	S	S	S
The Americas	Bolivia	PI565213	R	S	R	R	R	R
The Americas	Bolivia	PI565220	R	S	R	S	R	R
The Americas	Bolivia	PI565221	R	S	R	S	R	R
The Americas	Bolivia	PI565222	R	S	S	S	S	R
The Americas	Bolivia	PI565223	S	S	R	R	S	R
The Americas	Bolivia	PI565226	R	S	S	R	S	R
The Americas	Bolivia	PI565230	S	R	R	S	S	R
The Americas	Bolivia	PI565235	R	R	R	S	S	R
The Americas	Bolivia	PI565236	R	S	R	R	S	R
The Americas	Bolivia	PI565238	R	S	S	R	S	R
The Americas	Bolivia	PI565240	R	S	R	S	S	R
The Americas	Bolivia	PI565246	S	S	R	S	S	R
The Americas	Bolivia	PI565249	R	R	R	S	S	R
The Americas	Bolivia	PI565255	S	R	R	R	S	R
The Americas	Guatemala	PI195414	R	S	R	R	S	S
The Americas	Guatemala	PI197662	R	S	S	R	S	S
The Americas	Guatemala	PI245368	R	S	S	R	R	S
The Americas	Honduras	PI200762	R	S	S	R	S	S
The Americas	Honduras	PI573754	S	S	R	R	S	S
The Americas	Mexico	CItr2804	R	R	S	S	R	S
The Americas	Peru	PI477870	R	R	R	R	S	R
The Americas	Peru	PI477878	R	R	R	R	S	R
The Americas	Peru	PI477891	R	S	S	R	S	S
The Americas	Peru	PI477897	R	R	R	R	S	R
The Americas	Peru	PI477899	R	S	S	R	S	R
The Americas	Peru	PI477901	S	S	R	R	R	S
The Americas	Uruguay	PI43348	R	S	S	R	R	S
The Americas	Venezuela	PI46038	R	S	S	S	S	S
The Americas	Venezuela	PI46041	R	S	S	S	S	S
The Americas	Venezuela	PI62362	R	S	S	S	R	S
The Americas	Venezuela	PI62363	R	S	R	R	S	S
The Americas	Venezuela	PI62364	R	S	S	R	R	S
The Americas	Venezuela	PI62366	S	S	S	S	S	S
The Americas	Venezuela	PI62367	S	S	S	S	R	S
BLS = Bacterial leaf streak, PTR 1 = Pyrenophora tritici-repentis race 1, PTR 5 = Pyrenophora tritici-repentis race 5, SB = Spot blotch, SNB = Stagonospora nodorum blotch, and STB = Septoria tritici blotch.
