# Supplementary material for: Genome-Wide Association Study Reveals Novel Quantitative Trait Loci Associated with Resistance to Multiple Leaf Spot Diseases of Spring Wheat
Source: PLoS One. 2014 Sep 30;9(9):e108179. doi: 10.1371/journal.pone.0108179 (PMC4182470; doi:10.1371/journal.pone.0108179)
Supplement: Table S2 — Spring wheat accessions and subpopulations (K = 6) identified using population structure analysis. (XLSX) [file pone.0108179.s003.xlsx]

## Sheet: Supplementary Table 2
Supplementary Table 2: Spring wheat accessions and subpopulations (K = 6) identified using population structure analysis.
Genotype	Sub-population (K = 6)
PI_429669	1
PI_164165	1
PI_70708	1
PI_70694	1
PI_70695	1
PI_166180	1
PI_271254	1
PI_164158	1
PI_250408	1
PI_164150	1
PI_388090	1
PI_57657	1
PI_429670	1
PI_429667	1
PI_429696	1
PI_481727	1
PI_481728	1
PI_57660	1
PI_481730	1
PI_429657	1
PI_406523	1
PI_429641	1
PI_478137	1
PI_166130	1
PI_208893	1
PI_481718	1
PI_406517	1
PI_445688	1
PI_57814	1
PI_481708	1
PI_388095	1
PI_445748	1
PI_176272	1
PI_70706	1
PI_445763	1
PI_57989	1
PI_253799	1
PI_42932	1
PI_42006	1
PI_388066	1
PI_388082	1
PI_193384	1
PI_83481	1
PI_166013	1
PI_445734	1
PI_445692	1
PI_445746	1
PI_165912	1
PI_445714	1
PI_70704	1
PI_445732	1
PI_164518	1
PI_445736	1
PI_176356	1
PI_181244	1
PI_283147	1
PI_181433	1
PI_134136	1
PI_572844	1
Cltr_15467	1
PI_137753	1
PI_481712	1
PI_178755	1
PI_134128	2
PI_374246	2
PI_374249	2
PI_374247	2
PI_374244	2
PI_374245	2
PI_626158	2
PI_70702	2
PI_374248	2
PI_70713	2
PI_70714	2
PI_381963	2
PI_624992	2
PI_481578	2
PI_382048	2
PI_481921	2
PI_481925	2
PI_481931	2
PI_626475	2
PI_626633	2
PI_623262	2
PI_625685	2
PI_626383	2
PI_623273	2
PI_626184	2
PI_9791	2
PI_9794	2
PI_243727	2
PI_137758	2
PI_626634	2
Cltr_4175	2
PI_91235	2
PI_626630	2
PI_55884	2
PI_639387	2
PI_623147	2
PI_625572	2
PI_623207	2
PI_572794	2
PI_572795	2
PI_626241	2
PI_626260	2
PI_623352	2
PI_626081	2
PI_626143	2
PI_625588	2
PI_626023	2
PI_626121	2
PI_262612	2
PI_347169	2
PI_625562	2
PI_625563	2
PI_624883	2
PI_625695	2
PI_481916	2
PI_481923	2
PI_626003	2
PI_626412	2
PI_626034	2
PI_626642	2
PI_626316	2
PI_626342	2
PI_626606	2
PI_626261	2
PI_626320	2
PI_623418	2
PI_625550	2
PI_625778	2
PI_623201	2
PI_623248	2
PI_347110	2
PI_366795	2
PI_262611	2
PI_367088	2
PI_71114	2
PI_94377	2
PI_626095	2
PI_626389	2
PI_626556	2
PI_625006	2
PI_625488	2
PI_125387	2
PI_625640	2
PI_625735	2
PI_24484	2
PI_625040	2
PI_626491	2
PI_625786	2
PI_625792	2
PI_626307	2
PI_625053	2
PI_625743	2
PI_624934	2
PI_625910	2
PI_181387	2
PI_625330	2
PI_626019	2
PI_626612	2
PI_245377	2
PI_478054	2
PI_182565	2
PI_626140	2
PI_623294	2
PI_623151	2
PI_623442	2
PI_623410	2
PI_625916	2
PI_74318	2
PI_625518	2
PI_478031	2
PI_478037	2
PI_481924	2
PI_52227	2
PI_245380	2
PI_366801	2
PI_625506	2
PI_639364	2
PI_623359	2
PI_165700	2
PI_626548	2
PI_625986	2
PI_225282	2
PI_626643	2
PI_478204	2
PI_625809	2
PI_626295	2
Cltr_14143	2
PI_69749	2
PI_572764	2
PI_366685	2
PI_639349	2
PI_36390	2
PI_83034	2
PI_366716	2
PI_572818	2
PI_135048	2
Cltr_15134	2
PI_626173	2
PI_626153	2
PI_626127	2
PI_367162	2
PI_572814	2
PI_625725	2
PI_623640	3
PI_625431	3
PI_73705	3
Cltr_15511	3
Cltr_15517	3
PI_152445	3
PI_477870	3
PI_477878	3
PI_477897	3
PI_264937	3
PI_264998	3
Cltr_7703	3
PI_69767	3
PI_69230	3
PI_349531	3
PI_350727	3
PI_331245	3
PI_479802	3
PI_350795	3
PI_350822	3
PI_94365	3
PI_350766	3
PI_350831	3
PI_350801	3
PI_350850	3
PI_350847	3
PI_350758	3
PI_350832	3
PI_387588	3
PI_350820	3
PI_350744	3
PI_350856	3
PI_69743	3
PI_470879	3
Cltr_7706	3
PI_70697	3
PI_350786	3
PI_479803	3
PI_479822	3
PI_350751	3
PI_72080	3
PI_565213	3
PI_625700	3
PI_273990	3
PI_70630	3
PI_73711	3
PI_57166	3
PI_355088	3
PI_572720	3
PI_69279	3
PI_36501	3
PI_565226	3
PI_572693	3
PI_94564	3
PI_192569	3
PI_166601	3
PI_602434	3
PI_54431	3
PI_78814	3
PI_62366	3
PI_349521	3
PI_366864	3
PI_366905	3
Cltr_7652	3
PI_57182	3
PI_70698	3
Cltr_15471	4
PI_565211	4
PI_565240	4
PI_208902	4
PI_222677	4
PI_195071	4
PI_243709	4
PI_481724	4
PI_481731	4
PI_208896	4
PI_623098	4
PI_565236	4
PI_410650	4
PI_222669	4
PI_480270	4
PI_480285	4
PI_479901	4
PI_623335	4
Cltr_15035	4
PI_220127	4
PI_220431	4
PI_177943	4
PI_626327	4
Cltr_14819	4
Cltr_14451	4
PI_219750	4
PI_477899	4
PI_565222	4
PI_565246	4
PI_207104	4
PI_422235	4
PI_278549	4
PI_470853	4
PI_623097	4
PI_565238	4
Cltr_14606	4
Cltr_14811	4
Cltr_15423	4
PI_349512	4
Cltr_15144	4
PI_167597	5
PI_167818	5
PI_167748	5
PI_372021	5
PI_268305	5
PI_623487	5
PI_73347	5
PI_165180	5
Cltr_17379	5
PI_345269	5
PI_623509	5
PI_623531	5
PI_372124	5
Cltr_14818	5
PI_384239	5
PI_111244	5
PI_207115	5
PI_481575	5
PI_321919	5
PI_623310	5
PI_262668	5
PI_623086	5
PI_624978	5
PI_624517	5
PI_624547	5
PI_268303	5
PI_625136	5
PI_625178	5
PI_166621	5
PI_623529	5
PI_623532	5
PI_625246	5
Cltr_8160	5
PI_192147	5
PI_208466	5
PI_481564	5
PI_623537	5
PI_623585	5
PI_480161	5
PI_625697	5
PI_625253	5
PI_624912	5
PI_625294	5
PI_321889	5
PI_57147	5
PI_481562	5
PI_387541	5
PI_624500	5
PI_624827	5
PI_572667	5
PI_572677	5
PI_624657	5
PI_624861	5
PI_349442	5
PI_349476	5
PI_626431	5
PI_626565	5
PI_341625	5
PI_94538	5
PI_410909	5
PI_94370	5
PI_572685	5
PI_572686	5
PI_178188	5
PI_166667	5
PI_576700	5
PI_624805	5
PI_624897	5
Cltr_11478	5
Cltr_7611	5
PI_625628	5
PI_372457	5
PI_145718	5
PI_606308	5
PI_182673	5
PI_278531	5
PI_184160	5
PI_374672	5
PI_384101	5
PI_253803	5
PI_262623	5
PI_624631	5
PI_624873	5
Cltr_7641	5
PI_178788	5
PI_166946	5
PI_94367	5
PI_623505	5
PI_182703	5
PI_234385	5
PI_623366	5
PI_178075	5
PI_624899	5
PI_481574	5
PI_166333	5
PI_173488	5
PI_384237	5
PI_559598	5
PI_46038	5
PI_345474	5
PI_374670	5
PI_623517	5
PI_243792	5
PI_623631	5
PI_43250	5
PI_585016	5
PI_166494	5
Cltr_14812	5
PI_166280	5
PI_184157	5
PI_626444	5
PI_481570	5
PI_374684	5
PI_166727	5
PI_166636	5
PI_145723	5
PI_166583	5
PI_278537	5
PI_481567	5
Cltr_11223	5
PI_145719	5
PI_192460	5
PI_94336	5
PI_193624	5
PI_191075	6
PI_565255	6
PI_565220	6
PI_565221	6
PI_479844	6
PI_479870	6
PI_479861	6
PI_479876	6
PI_479849	6
PI_565230	6
PI_192762	6
PI_266895	6
PI_278392	6
PI_94567	6
PI_479890	6
PI_487292	6
PI_191987	6
PI_470824	6
PI_94570	6
Cltr_14821	6
PI_378381	6
PI_378455	6
PI_94568	6
PI_191406	6
PI_94563	6
PI_192206	6
PI_24486	6
Cltr_15468	6
PI_559967	6
PI_134871	6
Cltr_11254	6
PI_565203	6
PI_565249	6
PI_167706	6
PI_278301	6
PI_134863	6
Cltr_11262	6
PI_278297	6
PI_576639	6
PI_278550	6
PI_481715	6
Cltr_15456	6
PI_565235	6
PI_195414	6
PI_197662	6
PI_116226	6
PI_264986	6
PI_94572	6
PI_278279	6
PI_94378	6
PI_94571	6
PI_185715	6
PI_7430	6
PI_470884	6
PI_191180	6
PI_264927	6
PI_245368	6
Cltr_2804	6
PI_43348	6
PI_192802	6
PI_25989	6
PI_210945	6
PI_477891	6
PI_565204	6
PI_192737	6
PI_278536	6
PI_46041	6
PI_191016	6
PI_624606	6
PI_372434	6
PI_477901	6
PI_200762	6
PI_573754	6
PI_262664	6
PI_212449	6
PI_366083	6
PI_565223	6
PI_382150	6
PI_57825	6
PI_429315	6
PI_62362	6
PI_62363	6
PI_178055	6
PI_62364	6
PI_62367	6
PI_278542	6
PI_608795	6
PI_167441	6
PI_278540	6
PI_8813	6
PI_278560	6
PI_470817	6
_________________________________________________________________
