# Supplementary material for: Genome-Wide Association Study Reveals Novel Quantitative Trait Loci Associated with Resistance to Multiple Leaf Spot Diseases of Spring Wheat
Source: PLoS One. 2014 Sep 30;9(9):e108179. doi: 10.1371/journal.pone.0108179 (PMC4182470; doi:10.1371/journal.pone.0108179)
Supplement: Table S3 — Resistant or susceptible reaction based on allelic combination mean. Letter A and B refer to the alleles in the 9K SNP wheat chip. (XLSX) [file pone.0108179.s004.xlsx]

## Sheet: Supplementary Table 3
Supplementary Table 3: Resistant or susceptible reaction based on allelic combination mean. Letter A and B refer to the alleles in the 9K SNP wheat chip.
Genotype	BLS Allelic combination	PTR race 1 Allelic combination	PTR race 5 Allelic combination	SB Allelic combination	SNB Allelic combination	STB Allelic combination
Cltr_14451	AAAA	BBBAB	AABB	AAAB	BBBA	AAAB
PI_134863	AAAA	BABAB	ABAB	AAAB	BBBA	BAAA
PI_178755	BBBA	AABAB	AABB	ABBB	ABBA	AAAA
PI_470853	BBAB	BAABB	BABB	AAAB	ABBA	BAAA
Cltr_14812	AABB	BABAB	AABA	ABBB	ABBA	AAAA
Cltr_14818	AABA	BABAB	AABB	ABBB	ABBA	AAAA
Cltr_14821	BBBA	AABBB	BAAA	BBBB	ABBA	BBBB
Cltr_15035	BBBA	AABBB	AAAA	AABB	ABBA	BBAB
Cltr_15423	AAAA	BBBBA	AABB	BAAB	BBBA	BBBB
Cltr_15471	BBBA	AABBB	BABA	AABB	BBBA	BBBB
Cltr_2804	AAAA	BBBBA	ABBB	AAAB	BABA	BBBB
Cltr_8160	AABB	BABAB	AABB	ABBB	ABBA	BAAA
PI_134128	BBAB	BAABA	AABA	ABBB	ABAB	AAAB
PI_164150	AABA	BABAB	AABB	ABBB	BBBA	BAAA
PI_164158	AABA	BABAB	AABB	ABBB	BBBA	BAAA
PI_166130	AABB	BBBAB	AABB	ABBB	BABA	BAAA
PI_176272	AABB	BABAB	AABB	ABBB	BBBA	BAAA
PI_177943	BBAA	ABABB	AAAB	AAAB	BABA	ABBB
PI_195071	BBAA	ABBBB	AAAB	AAAB	BABA	ABBB
PI_207104	BBBA	AABAB	BBAA	AAAB	ABAB	AAAA
PI_208466	BBAB	AABAB	AABA	ABBB	AAAA	AAAA
PI_208893	AABA	BABAB	AABA	ABBB	BBBA	BAAA
PI_220431	AAAA	BAAAB	BABB	AAAB	BBBA	ABBA
PI_243709	BBAA	ABBBB	AAAB	AAAB	BABA	ABBB
PI_24486	AAAA	BABAB	AAAA	AABB	BBBA	BABB
PI_250408	AABA	BABAB	AABB	ABBB	BBBA	BAAA
PI_278536	AAAA	BBAAB	AAAA	AAAB	BBBA	BBBA
PI_278560	AAAA	BABAB	AAAA	BABB	ABBA	AABB
PI_283147	AABA	BBBAB	AABB	ABBB	BBBA	BAAA
PI_367162	AAAB	BABAB	AABB	ABBA	BBBA	BAAA
PI_384101	AABA	BABAB	AABB	ABBB	ABBA	AAAA
PI_384239	AABA	BABAB	AABB	ABBB	ABBA	AAAA
PI_388090	AABA	BABAB	AABB	ABBB	BBBA	BAAA
PI_388095	AABB	BABAB	AABB	ABBB	BBBA	BAAA
PI_406523	AABA	AABBA	AABB	ABBB	ABBA	BAAA
PI_410650	AAAA	BAABB	AABB	AAAB	ABAA	BAAA
PI_42006	AABB	BABAB	AABB	ABBB	BABA	BAAA
PI_422235	BBBB	AAABB	BBAB	AAAB	ABAA	AAAA
PI_42932	AABB	BBBAB	AABB	ABBB	BBBA	BAAA
PI_429657	AABA	AABBA	AABB	ABBB	ABBA	BAAA
PI_429667	AABA	AABBA	AABB	ABBB	ABBA	BAAA
PI_429669	AABA	AABBA	AABB	ABBB	ABBA	BAAA
PI_429670	AABA	AABBA	AABB	ABBB	ABBA	BAAA
PI_470884	AAAB	BBABB	AAAA	AABB	BABA	ABAA
PI_478137	AABA	BABAB	AABB	ABBB	BBBA	BAAA
PI_480161	AABB	BABAB	BABB	ABBB	ABBA	AAAA
PI_481562	BBAB	AABAB	AABB	ABBB	AAAA	AAAA
PI_481564	BBAB	AABAB	AABB	ABBB	AAAA	AAAA
PI_481708	AABA	BABBA	AABB	AABB	ABBA	BAAA
PI_481718	AABA	BABBA	AABB	ABBB	ABBA	BAAA
PI_481724	AAAA	BAABB	AABB	AAAB	ABAA	BAAA
PI_481727	AABA	BABBA	AABB	AABB	ABBA	BAAA
PI_481728	AABA	BABBA	AABB	AABB	ABBA	BAAA
PI_481731	AAAA	BAABB	AABB	AAAB	ABAA	BAAA
PI_565211	BBAB	BABAB	AAAB	AABB	ABAB	AAAB
PI_565222	BBAB	BBBBB	AAAA	AABB	BBBA	AABB
PI_565236	BBAB	BABAB	AAAB	AABB	ABAB	AAAB
PI_565238	BBAB	BABAB	BABB	ABBB	ABAB	AAAA
PI_565240	BBAB	BABAB	AAAB	AABB	ABAB	AAAB
PI_565246	BBAB	ABBBB	BABB	AAAB	AABA	AAAB
PI_57660	AABB	AABAB	AABB	ABBB	BABA	BAAA
PI_57814	AABB	ABBAB	AABB	ABBB	BABA	BAAA
PI_624606	BBAA	AABAB	AAAB	AABB	BBBB	BAAA
PI_624805	BBAB	BABAB	AABB	ABBB	ABAA	AAAA
PI_625053	AAAA	BABAB	AABB	AABB	AAAB	BAAA
PI_70694	AABB	BABAB	AABB	ABBB	BABA	BAAA
PI_70695	AABB	BABAB	AABB	ABBB	BABA	BAAA
PI_94378	AAAA	BABAB	AAAA	AAAB	BABA	BBBB
PI_94572	AABB	BAAAB	AAAA	ABAB	ABBA	BAAA
Cltr_11262	AAAA	BBBAB	AAAA	AAAB	BBAA	ABBA
Cltr_14143	AABB	BABAB	AABB	AABB	BBAA	BAAA
Cltr_14811	BBBB	ABBBA	AABA	AABB	ABBA	BBAB
Cltr_14819	BBBB	AABBB	BABA	BABB	BBBA	BBAB
Cltr_15134	AABB	AABAB	AAAA	ABBB	ABAA	AAAA
Cltr_15456	BBAB	AABAB	AAAB	AABB	BBAB	BBBB
Cltr_15467	AABA	BABAB	AABA	ABBB	ABBA	BBAA
Cltr_15468	AABB	BABBB	AAAA	AAAB	BBBA	BAAB
Cltr_17379	AAAA	BAAAB	AAAA	AAAA	AAAA	ABBA
Cltr_4175	AABB	AABAB	AABB	AABB	ABAA	BAAA
Cltr_7641	AAAA	BBAAB	BABB	ABBA	AAAB	BBBA
Cltr11223	AAAA	BBBAB	AABB	ABBA	BBAB	ABBA
PI_116226	AAAA	ABAAB	BAAA	AAAA	BBAA	BABB
PI_134136	AABB	BABAB	AABB	ABBB	BBAA	BAAA
PI_134871	AABB	BABAB	AAAA	AAAB	BBBA	BABA
PI_137753	AABB	BABAB	AABA	ABBB	ABAA	BAAA
PI_145718	AAAB	BABAB	BAAA	ABAB	AAAA	AAAB
PI_145719	AABB	BABAB	AABB	ABBB	AAAA	BAAA
PI_145723	AABB	BABAB	BAAA	ABBB	AAAA	AAAA
PI_164165	AABB	BABAB	AABB	ABBB	ABAA	BAAA
PI_164518	AABB	BABAB	AABB	ABBB	BBAA	BAAA
PI_165700	AABB	BABAB	AAAB	AABB	BAAB	BAAA
PI_165912	AABB	BABAB	AABB	ABBB	BBBA	BBAA
PI_166013	AABB	BABAB	AABB	ABBB	ABAA	BAAA
PI_166180	AABB	BBBAB	ABBB	ABAB	ABAA	AAAA
PI_166333	AAAB	BAAAB	AAAA	AABB	AAAB	AAAA
PI_166494	AAAA	BABAB	AAAB	AABB	BAAA	AABA
PI_166583	AAAA	AABAB	AAAB	AABB	AAAA	ABAB
PI_166601	AABA	BABAB	BBAA	BABB	ABBA	ABBB
PI_166667	AAAA	AABAB	AAAB	AABB	AAAA	ABAB
PI_166946	AAAA	BBBAB	AABB	ABBB	AAAB	BBBA
PI_167441	AABB	BABBB	AAAA	AAAB	BAAB	AAAA
PI_167706	BBAA	BBBAB	BAAA	AAAB	BBAB	BBBA
PI_176356	AABA	BABAB	AABB	ABBB	ABAA	BAAA
PI_178188	AAAA	BBBAB	AABB	AABB	AAAB	BBBA
PI_178788	AAAA	BAAAB	AABB	AABB	AAAA	ABAB
PI_181244	AABB	BABAB	AAAB	AABB	BBAB	BAAA
PI_181433	AABB	BABAB	AABB	ABBB	BBAA	BAAA
PI_182565	AABB	AABAB	AABB	AABB	ABBA	BBAA
PI_184157	AABB	BAAAB	AABB	AAAB	BAAB	AAAA
PI_185715	BBAA	BBBAB	BBAB	AABB	BBBB	BABA
PI_191075	AAAB	BABAB	BABA	AAAB	ABBB	AAAA
PI_191406	AAAB	BABAB	AAAA	AAAB	BBBA	BABA
PI_192147	AABB	BABAB	BABB	ABBB	AABA	BAAA
PI_192206	AAAB	BBAAB	ABAA	AAAB	BBBA	BAAB
PI_192460	AAAA	BBBAB	AABB	ABBA	BAAB	BBBA
PI_192569	AABB	BBBAB	AABA	AABB	AAAB	AAAA
PI_192802	BBAA	BBBBB	AAAB	ABAA	BBBB	BABA
PI_193384	AABB	BABAB	AABA	ABBB	ABAA	BAAA
PI_193624	AAAB	BABAB	BABB	ABBB	AAAB	BAAA
PI_207115	BBBB	AABAB	AABB	ABBB	ABAA	AAAA
PI_220127	AAAA	BAAAB	BABB	AABB	BBBB	AABA
PI_234385	AABB	BABAB	AAAA	AABB	AAAB	AAAA
PI_245368	AAAA	BBBBA	ABBB	AAAB	AAAA	BABB
PI_245380	AABB	BABAB	AABB	AABB	BBAB	BAAA
PI_253799	AABA	BBBAB	AABA	ABBB	BBAA	BAAA
PI_262664	AAAB	BBBAB	AABA	AAAB	BABB	BAAA
PI_264937	BBAA	BAABB	BABA	ABAB	BBAA	ABBA
PI_264986	AAAA	BABBA	AABA	AAAB	BBAB	AABB
PI_264998	BBAA	BAABB	BABA	ABAB	BBAA	ABBA
PI_268303	AABB	BABAB	AABA	AABB	AAAA	BAAA
PI_268305	AABB	BAAAB	AABA	AABB	AAAA	BAAA
PI_271254	AABB	BBBAB	ABBB	ABAB	ABAA	AAAA
PI_278537	AAAB	BABAB	AABA	ABBB	AAAA	AAAA
PI_278549	AAAA	BABBA	AABA	AAAB	BAAA	BBBA
PI_278550	AABB	BABAB	AAAA	AAAA	BBBA	BABA
PI_331245	AAAB	BBBAB	BBBB	AAAB	BBBA	BABA
PI_341625	AAAA	BAAAB	AABB	ABBB	ABAB	BBBA
PI_345269	AAAA	BAAAB	AAAA	AAAA	AAAA	ABBA
PI_349442	AAAA	BABBA	ABBB	AAAB	BAAA	ABAA
PI_349531	AABB	ABBAB	BABB	AAAB	AAAB	BAAA
PI_350727	AABB	ABBAB	BABB	AAAB	ABAB	BAAA
PI_350766	AABA	AABBA	BBAB	BAAA	BAAB	AABA
PI_350820	AABA	AABAB	ABAB	BAAA	BAAB	ABBA
PI_36501	BBAB	ABBAB	AABB	AAAB	ABAB	BBBA
PI_366083	AAAB	BABAB	AABB	ABBB	AAAB	AAAB
PI_366685	AAAB	BBBAB	AAAB	AABB	BBBA	BAAB
PI_366716	AABB	BABAB	AAAB	AABB	ABAB	BAAA
PI_366801	AABB	BABAB	AABB	ABBB	BABB	BAAA
PI_366905	AABA	AABAB	BBAB	AAAB	BAAB	AAAB
PI_372457	AAAB	BBBAB	AABB	ABBB	ABAA	AAAA
PI_374244	AABB	AABAB	AABB	ABBB	ABAA	AAAA
PI_374245	AABB	AABAB	AABB	ABBB	AAAA	AAAA
PI_374246	AABB	ABBAB	AABB	ABBB	AAAA	AAAA
PI_374247	AABB	AABAB	AABB	ABBB	AAAA	AAAA
PI_374248	AABB	AABAB	AABB	ABBB	AAAA	AAAA
PI_374249	AABB	AABAB	AABB	ABBB	AAAA	AAAA
PI_374684	AAAA	BAAAB	AABB	AABA	BAAB	AABA
PI_378381	BABA	AABAB	BAAB	BBAB	BAAA	AAAA
PI_381963	AABB	AABAB	AABB	AABB	ABAA	AAAA
PI_382048	AABB	ABBAB	AABB	ABBB	ABAA	AAAA
PI_382150	AAAB	AABBB	ABAA	AABA	BABA	BABA
PI_384237	AABB	BABAB	AAAB	ABBB	ABBA	BAAB
PI_387541	AABB	BABAB	AABA	ABBB	AABA	BAAA
PI_387588	AAAB	BBBAB	BBBB	AAAB	BBBA	BABA
PI_388082	AABA	BABAB	AABB	ABBB	BBAA	BAAA
PI_429696	AABA	AABBA	AABB	ABBB	ABAA	BAAA
PI_43250	AAAA	AAAAB	AAAB	BBBB	ABAB	BBBA
PI_445714	AABB	BABAB	AABB	ABBB	ABAA	BAAA
PI_445734	AABB	BBBAB	ABBB	ABBB	ABAA	BAAA
PI_445736	AABB	BABAB	AABB	ABBB	BAAA	BAAA
PI_445763	AABB	BABAB	AABB	ABBB	ABAA	BAAA
PI_46038	AAAA	ABAAB	AAAB	AABB	BBAB	BBAA
PI_470817	AABB	AABBB	AABB	ABBB	ABAB	AAAB
PI_470824	AAAB	BABAB	AAAB	AAAB	BBBA	BABA
PI_477870	BBAA	BABBA	AABB	AAAB	BBAA	AABA
PI_477878	BBAA	BABBA	AABB	AAAB	BBAA	AABA
PI_477897	BBAA	BABBA	AABB	AAAB	BBAA	AABA
PI_477899	BBAB	ABBBB	BAAB	AAAB	AAAA	AABA
PI_477901	AABB	BAABB	ABAB	ABAB	ABBA	BBBB
PI_478031	AABB	AABAB	AABB	AABB	BBAA	BAAA
PI_478054	AABB	AABAB	AABB	AABB	ABAB	BAAA
PI_479802	AAAB	BBBAB	BBBB	AAAB	BBBA	BABA
PI_479803	AABB	BABAB	ABAA	BBAA	BBAB	BABB
PI_479822	AABB	BABAB	ABAA	BBBA	BBAB	BABB
PI_480270	BBAA	BBBBB	AAAA	AAAB	AAAB	BBBB
PI_480285	BBAA	BBBBB	AAAA	AAAB	AAAB	BBBB
PI_481567	BBBB	BAAAB	AABB	AAAB	ABAA	AAAA
PI_481575	BBBB	AABAB	AABB	ABBB	ABAA	AAAA
PI_481578	AAAB	AABAB	AABB	ABBB	AAAA	AAAA
PI_481712	AABB	AABBA	AABB	AABB	AAAA	BAAA
PI_481715	AAAB	BABBB	ABBA	AABB	ABBB	BAAA
PI_481730	AABA	AABBA	AABB	AABB	ABAA	BAAA
PI_481916	AABB	AABAB	AABB	ABBB	ABAA	BAAA
PI_481921	BBBB	AAAAB	ABBB	ABBB	ABAA	AAAA
PI_481923	AABB	AABAB	AABB	ABBB	BBAA	BAAA
PI_481924	AABB	AABAB	AABA	ABBB	BBAA	BAAA
PI_487292	AABB	BABAB	AAAA	AAAB	BABA	AABA
PI_52227	AABB	BABAB	AABB	ABBB	BBAA	BAAA
PI_54431	AABB	BBBAB	ABBB	ABBB	ABBB	AAAA
PI_55884	AABB	BABAB	AABB	ABBB	AAAB	BAAA
PI_559598	AAAA	BAAAB	AAAB	AABB	ABAB	BBBA
PI_565203	AAAA	BABBA	AABA	BBAB	ABBB	AABA
PI_565220	AAAB	BABAB	BABA	AAAB	ABBB	AAAA
PI_565221	AAAB	BABAB	BABA	AAAB	ABBB	AAAA
PI_565223	AAAB	BABBB	BABA	AAAB	BBBB	AAAA
PI_565230	AAAB	BABAB	BABA	AAAB	ABBB	AAAA
PI_565235	BBAB	AAAAB	AAAB	AAAB	BAAB	BABB
PI_565249	AAAA	BABBA	AABB	BBAB	ABBB	BABA
PI_565255	AAAB	BABAB	BABA	AAAB	ABBB	AAAA
PI_57147	AAAA	BAAAB	AAAB	ABBB	BBAB	BBAA
PI_572693	AAAA	ABBAB	BBBB	AABB	BAAB	AABB
PI_572720	BBAB	BBBAB	BAAA	AAAB	BAAA	BABA
PI_572764	AABB	BABBA	AABB	AABB	ABAB	BAAA
PI_572794	AABB	BAAAB	AABB	AABB	ABAB	BAAA
PI_572795	AABB	BABAB	AABB	AABB	ABAB	BAAA
PI_572818	AABB	BABAB	AABB	AABB	AAAB	AAAB
PI_572844	AABB	BABAB	AABB	AABB	ABAA	AAAB
PI_57657	AABB	BBBAB	AABB	ABBB	BAAA	BAAA
PI_576639	AABB	BABAB	AAAB	AAAB	BBBA	BABA
PI_57825	AAAB	BBBAB	AAAA	AAAB	ABAB	BAAA
PI_57989	AABB	BABAB	AABA	ABBB	BBAA	BAAA
PI_585016	AAAA	BAAAB	BAAB	AABB	ABAB	BBAA
PI_608795	AAAA	BAAAB	BAAA	AAAB	BAAA	ABBB
PI_623097	AAAB	ABBAB	BAAB	AAAB	BAAA	AAAA
PI_623098	BBAA	BABAB	BABB	AAAB	BBBB	AABA
PI_623147	AABB	BABAB	AABB	ABBB	AAAB	BAAA
PI_623151	AABB	BABAB	AABB	ABBB	AAAB	BAAA
PI_623201	AABB	BABAB	AABB	AABB	BAAB	BAAA
PI_623262	AABB	BABAB	AABB	AABB	AAAB	BAAA
PI_623294	AABB	BBAAB	AABB	AABB	AAAB	BAAA
PI_623352	AABB	BABAB	AABB	ABBB	AAAB	BAAA
PI_623359	AABB	AABAB	AABB	AABB	AAAB	BAAA
PI_623410	AABB	AABAB	AABB	AABB	AAAB	BAAA
PI_623487	AABB	BAAAB	AABA	AABB	AAAA	BAAA
PI_623509	AABB	AABAB	AAAA	AABB	AAAA	AAAA
PI_623529	AABB	AABAB	AAAA	AABB	AAAA	AAAA
PI_623531	AABB	AABAB	AAAA	AABB	AAAA	AAAA
PI_62363	AAAA	BABAB	AABB	BBAB	ABBB	ABBB
PI_623631	AABB	BABAB	AAAA	AABB	AAAA	BAAA
PI_62364	AAAA	BABBB	AABB	BBBB	BBBB	ABBB
PI_624517	AABB	AABAB	AAAA	AABB	AAAA	AAAA
PI_624547	AABB	AABAB	AAAA	AABB	AAAA	AAAA
PI_624657	AAAA	BBBAB	AABB	AABB	AAAB	BBBA
PI_624861	AAAA	BABAB	AABB	AABB	AAAB	BBBA
PI_624883	AABB	BBAAB	AABB	ABBB	AAAB	BAAA
PI_624899	AABB	ABBAB	AAAA	AABB	AAAA	AAAA
PI_624934	AABB	BBAAB	AABB	AABB	BAAB	BAAA
PI_624992	AABB	AABAB	AABB	ABBB	ABAA	BAAA
PI_625006	AABB	BBAAB	AABB	ABBB	AAAB	BAAA
PI_625040	AABB	BAAAB	AABB	AABB	AAAB	BAAA
PI_625246	AABB	BABAB	AAAA	AABB	AAAA	AAAA
PI_625253	AAAA	BBBAB	AABB	AABB	AAAB	BBBA
PI_625518	AABB	BABAB	AABB	AABB	AAAB	BAAA
PI_625562	AABB	BAAAB	AABB	AABB	AAAB	BAAA
PI_625563	AABB	BABAB	AABB	AABB	AAAB	BAAA
PI_625572	AABB	BBBAB	AABB	ABBB	AAAB	BAAA
PI_625588	AABB	BBBAB	AABB	ABBB	AAAB	BAAA
PI_625640	AABB	BABAB	AABB	AABB	AAAB	BAAA
PI_625685	AABB	BABAB	AABB	AABB	AAAB	BAAA
PI_625695	AABB	BBAAB	AABB	ABBB	AAAB	BAAA
PI_625700	AABB	BABAB	ABBA	AAAB	BBAB	AAAA
PI_625735	AABB	BABAB	AABB	ABBB	AAAB	BAAA
PI_625743	AAAB	BABAB	AABB	AABB	AAAB	BAAA
PI_625778	AABB	BABAB	AABB	AABB	AAAB	BAAA
PI_625786	AABB	BABAB	AABB	ABBB	AAAB	BAAA
PI_625792	AABB	BABAB	AABB	ABBB	BAAB	BAAA
PI_625910	AABB	BAAAB	AABB	AABB	AAAB	BAAA
PI_625916	AABB	BABAB	AABB	AABB	AAAB	BAAA
PI_625986	AABB	BABAB	AABB	AABB	AAAB	BAAA
PI_626003	AABB	AABAB	AABB	AABB	AAAA	BAAA
PI_626019	AABB	BBAAB	AABB	AABB	AAAB	BAAA
PI_626034	AABB	BABAB	AABB	AABB	ABAB	BAAA
PI_626081	AABA	BABAB	AABB	AABB	BBAA	BAAA
PI_626121	AABB	BABAB	AABB	AABB	BBAA	BAAA
PI_626127	AABB	BABAB	AABB	ABBB	AAAA	BAAA
PI_626140	AABB	BABAB	AABB	AABB	BAAB	BAAA
PI_626143	AABA	BABAB	AABB	AABB	ABAA	BAAA
PI_626158	AAAB	BABAB	AABB	ABBB	ABAA	AAAA
PI_626173	AAAB	BABAB	AABB	ABBB	ABAA	AAAA
PI_626241	AABB	AABAB	AABB	AABB	ABAA	BAAA
PI_626260	AABB	AABAB	AABB	AABB	ABAA	BAAA
PI_626261	AABB	AABAB	AABB	ABBB	ABAA	BAAA
PI_626316	AABB	BAAAB	AABB	AABB	AAAB	BAAA
PI_626320	AABB	AABAB	AABB	AABB	ABAA	BAAA
PI_626327	BBAB	AAAAB	BABB	ABAB	ABBB	AABA
PI_626389	AABB	BABAB	AABB	AABB	AAAB	BAAA
PI_626412	AABB	AABAB	AABB	ABBB	AAAA	BAAA
PI_626431	AABB	BABBA	AABB	AABB	AAAB	AAAA
PI_626444	AAAB	AABBB	AABB	AABB	ABAA	BAAA
PI_626491	AABB	BABAB	AABB	ABBB	AAAB	BAAA
PI_626548	AABB	BABAB	AABB	AABB	AAAB	BAAA
PI_626565	AABB	BABAB	AABA	AABB	AAAB	AAAA
PI_626642	AABA	BABAB	AABB	AABB	BBAB	BAAA
PI_626643	AABA	BBBAB	AABB	AABB	AAAB	BAAA
PI_639364	AABB	BABAB	AABB	ABBB	BAAB	BAAA
PI_639387	AABB	BABAB	AABB	ABBB	AAAB	BAAA
PI_70698	AABA	AABAB	BABB	AABB	BBAA	AAAB
PI_70702	AAAB	AABAB	AABA	ABBB	ABAA	AAAA
PI_70704	AABB	BBBAB	AABB	ABBB	BBAA	BAAA
PI_70706	AABB	BABAB	AABA	ABBB	BBBA	BAAB
PI_70708	AABB	BABAB	AABB	ABBB	ABAA	BAAA
PI_70713	AAAB	BABAB	AABA	ABBB	ABAA	AAAA
PI_70714	BBBB	BABAB	AABA	ABBB	ABAA	AAAA
PI_71114	AAAA	BABAB	AAAB	ABBB	ABAA	BAAB
PI_7430	BBBA	BBBAB	BBAA	AABB	BBAA	BBBB
PI_74318	AABA	AABAB	AABB	AABB	ABBA	ABAA
PI_83034	AAAB	BABAB	AAAA	AABB	BAAA	BAAA
PI_83481	AABB	AABAB	AABB	ABBB	ABBA	BBAA
PI_8813	AAAB	AABAB	AABB	ABAB	AAAA	AAAB
PI_91235	AABB	AABAB	AABB	AABB	ABAA	BAAA
PI_94336	AAAB	BBAAB	BAAB	AABB	BAAA	AAAA
PI_94538	AAAA	BBAAB	AABB	BBBB	ABAB	BBBA
PI_94563	AAAB	BBBAB	AAAB	AAAB	BBBA	BABA
PI_94564	AABB	BBBBB	BBBB	AABB	ABBA	ABAA
PI_94567	AABB	BABAB	BAAA	AAAB	BABA	AABA
PI_94568	AABB	BAAAB	AAAA	AAAB	AABA	AAAA
PI_94570	AAAB	BBBAB	AAAB	AAAB	BBBA	BBBA
PI_94571	BBAA	AABBB	ABAB	BBBB	AABB	BBBB
Cltr_11254	AAAB	BABAB	AAAA	AAAB	BBBB	BABB
Cltr_11478	AAAB	BBAAB	BABB	ABBB	ABAB	ABAA
Cltr_14606	AAAB	ABBBB	BAAB	AABB	BAAA	AABA
Cltr_15144	AAAB	BABBB	AAAB	AAAB	AAAA	ABAB
Cltr_15511	AABB	BBBAB	BBBB	ABAB	BBAB	AABA
Cltr_15517	AABB	BBBAB	BBBB	ABAB	BBAB	AABA
Cltr_7611	AAAB	BBAAB	AABB	BBBB	ABAB	ABAA
Cltr_7652	AABB	BBBAB	ABAB	AABA	BBAB	BABA
Cltr_7703	AABA	BABBA	BBBA	AAAB	AAAA	BBBA
Cltr_7706	AABA	AABBA	BBBA	AABA	AAAA	BBBA
PI_111244	AABB	AABAB	AAAA	AABB	AAAA	AABB
PI_125387	AABB	BBBAB	AABB	ABBB	ABAB	BBAB
PI_135048	AABB	BABAB	AABB	ABBB	AAAA	BBAB
PI_137758	AABB	BAAAB	AABB	AABB	AAAB	BAAB
PI_152445	AABB	BBBAB	BBBB	ABAB	BBAB	AABA
PI_165180	AAAB	BABAB	BAAB	AABB	AAAB	AABA
PI_166280	AABB	AABAB	AAAB	AABB	AAAA	ABBB
PI_166621	AABB	AABAB	AAAA	AABB	AAAA	AABB
PI_166636	AAAB	BBBAB	AAAB	AABA	AAAA	ABBB
PI_166727	AAAB	BAAAB	AABA	AABB	AAAA	BABB
PI_167597	AAAB	BABAB	BAAB	AABB	AAAB	AABA
PI_167748	AABB	AABAB	AAAA	AABB	AAAA	AABB
PI_167818	AAAB	BABAB	BAAB	AABB	AAAB	AABA
PI_173488	AABB	BBAAB	AAAA	AABB	ABAB	ABAA
PI_178055	AABB	BBBAB	AAAA	AABB	ABAB	AABA
PI_178075	AABB	BABAB	AAAA	AABB	BAAB	AABA
PI_181387	AABB	BABAB	AABB	ABBB	AAAB	BAAB
PI_182673	AABB	BBBAB	AAAB	AABB	AAAB	AABA
PI_182703	AABB	BABAB	AAAA	AAAB	AAAB	AABA
PI_184160	AABA	BAAAB	ABBB	AAAB	BAAB	AABA
PI_191016	AABA	ABBBA	ABBB	ABAB	AAAB	BBBB
PI_191180	AABB	BABAB	ABAB	AAAB	BBAB	BBBA
PI_191987	AABA	BBBBB	ABAB	ABAB	BBBB	BBBB
PI_192737	AABB	BBBAB	AAAB	AAAB	ABAA	BABA
PI_192762	AABA	BBBBB	ABBB	ABAB	ABBB	BBBB
PI_195414	AABA	BBBAB	ABBB	BAAB	ABBB	ABBB
PI_197662	AABA	BBBBA	AABB	AAAA	AAAB	ABBB
PI_200762	AAAB	BBBAB	BABB	AAAB	AAAB	BABA
PI_208896	BBBB	BBBBB	AABB	AABB	AAAA	BAAB
PI_208902	BBBB	BBBBB	AABA	AABB	AAAA	BAAB
PI_210945	AABB	BAABB	BABA	ABAB	ABBB	AABA
PI_212449	AABA	ABBAB	ABAA	BAAB	ABAB	ABAA
PI_219750	AABA	BABBB	BABB	AAAB	BBBB	AABB
PI_222669	BBBB	BBBBB	AABA	AABB	AAAA	BAAB
PI_222677	BBBB	BBBBB	AABA	AABB	AAAA	BAAB
PI_225282	AABA	BABAB	AABB	AABB	BBAA	BAAB
PI_243727	AABB	BAAAB	AABB	AABB	BAAB	BAAB
PI_243792	AABB	AABAB	AAAB	AABB	AAAA	ABBA
PI_24484	AAAB	BABAB	AAAB	ABBB	ABAA	BAAB
PI_245377	AABB	BABAB	AABB	ABBB	ABAB	BBAA
PI_253803	AAAB	AABAB	BABB	ABBB	AAAB	ABAA
PI_25989	AAAB	BABAB	AAAA	AABB	BBBB	BBBA
PI_262611	AABB	BBBAB	AABB	AABB	ABAA	BBAB
PI_262612	AABB	BBBAB	AAAB	AABB	ABAB	BBAA
PI_262623	AAAB	ABBAB	BABB	ABBB	ABAB	ABBA
PI_262668	AAAB	BABAB	BAAB	AABB	AAAB	AABA
PI_264927	AABA	BABBA	ABAB	ABAB	BBAA	BAAB
PI_266895	AABA	BBBBB	ABBB	ABAB	AABB	BBBA
PI_273990	AABA	BABAB	ABBA	AAAB	ABAB	AABA
PI_278279	AABA	BBBAB	BAAA	AABB	ABAB	BABB
PI_278297	AABA	BBAAB	AAAB	AAAB	ABBB	BABB
PI_278301	BBBB	BABAB	ABAB	AAAB	ABBB	BABA
PI_278392	AABB	BAAAB	AAAA	AAAA	AABA	AABA
PI_278531	AABB	BBBAB	AAAA	AABB	AAAB	AABA
PI_278540	AABA	AABAB	AABB	AAAB	ABAA	BBAA
PI_278542	AABA	BABBB	AAAB	AAAA	BAAA	BBBA
PI_321889	AAAB	BAAAB	AAAB	ABBB	BBAB	BABB
PI_321919	AABB	AABAB	AAAA	AABB	AAAA	AABB
PI_345474	AAAB	ABAAB	AABB	AAAB	BAAB	AABA
PI_347110	AABB	BBBAB	AABB	AABB	BAAB	BAAB
PI_347169	AABB	BBBAB	AAAB	AABB	ABAB	BBAB
PI_349476	AAAB	BABBA	AABB	AAAB	BAAB	AABA
PI_349512	AABB	AABAB	AABB	AABB	ABAB	BBAB
PI_349521	AABB	AABBA	BBBB	AAAB	BBAB	AABA
PI_350744	AABB	AABBA	BBBB	AAAB	BAAB	ABBA
PI_350751	AABA	ABBBA	BBBB	AAAA	BAAB	AABA
PI_350758	AABA	AABBA	ABBB	BAAB	BAAB	AABA
PI_350786	AABA	AABBA	ABBB	AAAB	BAAB	BABA
PI_350795	AABA	AABBA	ABBB	BAAB	BAAB	AABA
PI_350801	AABA	AABAB	ABBB	BAAB	BAAB	AABA
PI_350822	AABA	AABBA	BBBB	BAAB	BAAB	AABA
PI_350831	AABA	AABBA	BBBB	AAAB	BAAB	AABA
PI_350832	AABA	AABAB	ABBB	BAAB	BAAB	ABBA
PI_350847	AABA	AABBA	ABBB	BAAB	BAAB	BABA
PI_350850	AABA	AABBA	ABBB	BAAB	BAAB	ABBA
PI_350856	AABA	AABBA	BBBB	AAAB	BAAB	AABA
PI_355088	AAAB	ABBAB	BBAB	AAAB	ABAA	BABA
PI_36390	AABB	BABAB	AAAB	AABB	BBAB	BAAB
PI_366795	AABB	BBBAB	AABB	AABB	BAAB	BAAB
PI_366864	AAAB	BBBAB	BABB	AAAA	BABB	AABA
PI_367088	AABB	BBBAB	AAAB	AABB	AAAA	BBAA
PI_372021	AABB	AABAB	AAAA	AABB	AAAA	AABB
PI_372124	AABB	AABAB	AAAA	AABB	AAAA	AABB
PI_372434	AAAB	BAABA	BBAA	ABAB	AAAB	AABA
PI_374670	AAAB	BBAAB	AABB	AAAA	BBAB	AABA
PI_374672	AABA	AABAB	ABBB	AABA	BAAB	BABA
PI_378455	BABA	ABBAB	BAAB	BBAB	BBAA	BBAA
PI_388066	AABB	BABAB	AABA	ABBB	AAAA	BAAB
PI_406517	AABB	BABAB	AABA	ABBB	ABAA	BAAB
PI_410909	AABB	BABAB	AAAB	AABB	AAAA	BAAB
PI_429315	AAAB	BABBB	AABB	AABB	ABAA	BAAB
PI_429641	AABA	AABBA	AABB	ABBB	ABAA	BABA
PI_43348	AAAB	BBBBB	AAAA	AAAB	BBAB	ABBB
PI_445688	AABB	BABAB	AABA	ABBB	ABAA	BAAB
PI_445692	AABB	BABAB	AABB	ABBB	BAAA	BAAB
PI_445732	AABB	BABAB	AABB	ABBB	AAAA	BBAB
PI_445746	AABB	BABAB	AABB	ABBB	ABAA	BBAA
PI_445748	AABB	BABAB	AABA	ABBB	AAAA	BAAB
PI_46041	AABA	BBBBB	ABAB	AABB	ABAB	BABA
PI_470879	AABB	BBBAB	BBBB	ABAB	BBAB	AABA
PI_477891	AABB	AABBB	BBAB	ABBB	BBAA	BABB
PI_478037	AABB	BABAB	AABB	ABBB	BBAB	BBAA
PI_478204	AABB	BABAB	AABB	ABBB	ABAA	BAAB
PI_479844	AABB	AABAB	BBAB	ABAA	AABB	BABA
PI_479849	AABB	AABAB	BBAB	ABAA	AABB	BABA
PI_479861	AABB	AABAB	BBAB	ABAA	AABB	BABA
PI_479870	AABB	AABAB	BBAB	ABAA	AABB	BABA
PI_479876	AABB	AABAB	BBAB	ABAA	AABB	BABA
PI_479890	AABB	AABAB	BBAB	ABAA	AABB	BABA
PI_479901	AABA	AABAB	BBAB	AAAB	BAAB	ABBA
PI_481570	AABB	BBBAB	AAAA	AABB	AAAA	ABAA
PI_481574	AABB	AAAAB	AAAA	AABB	AAAB	ABAA
PI_481925	AABB	AABAB	AABB	ABBB	BBAA	BAAB
PI_481931	AABB	AABAB	AABB	ABBB	BBAA	BAAB
PI_559967	AAAB	BAABB	AABB	AAAB	ABAA	BBAB
PI_565204	AABA	BBBAB	ABAA	BBAB	ABAB	BABA
PI_565213	AAAB	BAAAB	BABA	AAAB	BBBB	AABA
PI_565226	AABA	BBAAB	BABA	AAAB	BBAB	BABA
PI_57166	AABB	BBBAB	BBBA	AAAB	ABAB	AABA
PI_57182	AAAB	BBBAB	ABBB	AAAB	BAAB	BABA
PI_572667	AAAB	ABAAB	BABB	ABBB	AAAB	ABAB
PI_572677	AAAB	BBAAB	BABB	ABBB	AAAB	ABBB
PI_572685	AAAB	ABAAB	BABB	ABBB	AAAB	ABAA
PI_572686	AAAB	ABAAB	BABB	ABBB	AAAB	BBAA
PI_572814	AABB	BABAB	AABB	AABB	BAAB	BAAB
PI_573754	AABB	BBBAB	ABBB	AAAB	BBBB	AABA
PI_576700	AAAB	BABAB	AAAB	AABB	AAAA	ABBA
PI_602434	AABA	BBBAB	ABBA	ABAB	AAAB	AABA
PI_606308	AABB	BABAB	AAAB	ABAB	AAAA	ABAB
PI_623086	AAAB	BBBAB	AAAB	AABB	AAAB	BBBA
PI_623207	AABB	BABAB	AABB	AABB	AAAB	BBAA
PI_623248	AABB	BABAB	AABB	AABB	BAAB	BAAB
PI_623273	AABB	BAAAB	AABB	AABB	BAAB	BAAB
PI_623310	AAAB	BBAAB	AAAB	AABB	AAAB	BBBB
PI_623335	AABB	AABAB	BBAB	AAAB	AAAB	ABBA
PI_623366	AABB	BBBAB	AAAB	AABB	AAAB	BBBA
PI_623418	AABB	BAAAB	AABB	AABB	AAAB	BBAA
PI_623442	AABA	BABAB	AABB	AABB	BAAB	BAAB
PI_623505	AABB	BAAAB	AABA	AABB	AAAB	ABBA
PI_623517	AAAB	BBBAB	AABB	AABB	AAAB	BBBA
PI_623532	AABB	AABAB	AAAA	AABB	AAAA	AABA
PI_623537	AAAB	AABAB	AAAA	AABB	AAAA	AABA
PI_623585	AABB	AABAB	BAAA	AABB	AAAA	AABA
PI_62362	AAAB	BABBB	AABB	BBBB	BBBB	BBBB
PI_623640	AABB	BBBAB	BBBA	AAAB	BBAB	AABA
PI_62366	AABB	BABAB	ABBA	BABB	BBAB	AABB
PI_62367	AABB	BABBB	AABB	BBBB	BBBB	BBBB
PI_624500	AAAB	AABBA	AAAA	AAAB	AAAA	BABA
PI_624631	AABB	BABAB	AAAB	ABBB	AAAB	BBAA
PI_624827	AAAB	BABBA	AAAB	AAAB	AAAB	BBAA
PI_624873	AAAB	BABAB	AABB	AABB	AAAB	BBBA
PI_624897	AAAB	BBBAB	AAAB	AABB	AAAB	BBBB
PI_624912	AAAB	BBBAB	AABB	AABB	AAAB	BBBA
PI_624978	AAAB	BBBAB	AAAB	AABB	AAAB	BBBA
PI_625136	AAAB	BABAB	AABB	AABB	AAAB	BBBA
PI_625178	AAAB	BABAB	AABB	AABB	AAAB	BBBA
PI_625294	AAAB	BABAB	AABB	AABB	AAAB	BBBA
PI_625330	AABB	BAAAB	AABB	AABB	AAAB	BAAB
PI_625431	AABB	BBBAB	BBBA	AAAB	BBAB	AABA
PI_625488	AABB	BABAB	AABB	AABB	AAAB	BBAA
PI_625506	AABB	BBAAB	AABB	AABB	AAAB	BAAB
PI_625550	AABB	BAAAB	AABB	AABB	AAAB	BBAA
PI_625628	AABB	BABAB	BAAA	AABB	AAAB	AABA
PI_625697	AAAB	BAAAB	BAAA	AABB	AAAB	ABAA
PI_625725	AABB	BABAB	AABB	AABB	AAAA	BAAB
PI_625809	AABB	BABBB	AABB	AABB	AAAA	BAAB
PI_626023	AABB	BAAAB	AABB	AABB	BAAA	BAAB
PI_626095	AABB	BABAB	AABB	AABB	ABAB	BBAA
PI_626153	AABB	AABAB	AABB	AABB	AAAA	BAAB
PI_626184	AABB	BAAAB	AABB	AABB	BAAB	BAAB
PI_626295	AABB	BAAAB	AABB	AABB	BAAB	BAAB
PI_626307	AABB	BAAAB	AABB	AABB	AAAB	BAAB
PI_626342	AABB	BABAB	AABB	AABB	AAAB	BAAB
PI_626383	AABB	BAAAB	AABB	AABB	BAAB	BAAB
PI_626475	AABB	BAAAB	AABB	AABB	BAAB	BAAB
PI_626556	AABB	BAAAB	AABB	AABB	BAAB	BAAB
PI_626606	AABB	BAAAB	AABB	AABB	AAAB	BAAB
PI_626612	AABA	BABAB	AABB	AABB	ABAA	BAAB
PI_626630	AABB	BAAAB	AABB	AABB	AAAB	BAAB
PI_626633	AABB	BAAAB	AABB	AABB	BAAB	BAAB
PI_626634	AABB	BAAAB	AABB	AABB	AAAB	BAAB
PI_639349	AABB	BABAB	AABB	ABBB	AAAB	BAAB
PI_69230	AABA	BABAB	BBBA	AAAB	AAAA	BBBA
PI_69279	AABA	BBBAB	AABA	AAAA	AAAA	BABA
PI_69743	AABA	AABBA	BBBB	AABA	BAAB	BBBA
PI_69749	AABB	BABAB	AABB	AABB	ABAA	BBAA
PI_69767	AABA	BABAB	BBBA	AAAB	AAAA	BBBA
PI_70630	AABB	BABAB	BBBA	AAAB	BAAB	BBBA
PI_70697	AABB	ABBAB	BBBA	AABA	ABAA	BBBA
PI_72080	AABA	AABAB	BBBA	AABB	AAAA	BBBA
PI_73347	AABB	AABAB	AAAA	AABB	AAAA	AABB
PI_73705	AABA	AABBA	BBBB	AABA	BBAA	BBBA
PI_73711	AABA	AABBA	BBBB	AABA	BAAA	BBBA
PI_78814	AABB	ABBAB	AABA	BBBB	ABAB	ABBA
PI_94365	AABB	BBBAB	ABBA	AAAB	ABAB	AABA
PI_94367	AAAB	AAAAB	BAAA	AABB	AAAB	ABAA
PI_94370	AAAB	BABAB	BAAB	AABB	AAAA	BAAB
PI_94377	AABA	BABAB	AAAB	ABBB	ABAA	BAAB
PI_9791	AABB	BABAB	AAAB	ABBB	ABAA	BAAB
PI_9794	AABB	BABAB	AAAB	ABBB	ABAA	BAAB
